# Supplementary material for: Overall Survival Benefits of First-Line Treatments for Asian Patients with Advanced Epidermal Growth Factor Receptor-Mutated NSCLC Harboring Exon 19 Deletion: A Systematic Review and Network Meta-Analysis
Source: Cancers (Basel). 2022 Jul 11;14(14):3362. doi: 10.3390/cancers14143362 (PMC9316403; doi:10.3390/cancers14143362)
Supplement: Supplementary file 1 [file cancers-14-03362-s001.zip]

Archive with 1 entries (1 files):
- cancers-1801634-supplementary.pdf
